# Supplementary material for: Towards the Use of Individual Fluorescent Nanoparticles as Ratiometric Sensors: Spectral Robustness of Ultrabright Nanoporous Silica Nanoparticles
Source: Sensors (Basel). 2023 Mar 26;23(7):3471. doi: 10.3390/s23073471 (PMC10098630; doi:10.3390/s23073471)
Supplement: Supplementary file 1 [file sensors-23-03471-s001.zip]

Archive with 1 entries (1 files):
- sensors-2306389-supplementary.pdf
